# Supplementary material for: Hyssopus officinalis L. (Lamiaceae) Cell Culture Extract Modulates Epidermal Lipid-Related and Differentiation Markers
Source: Cells. 2026 Jul 21;15(14):1300. doi: 10.3390/cells15141300 (PMC13406663; doi:10.3390/cells15141300)
Supplement: Supplementary file 1 [file cells-15-01300-s001.zip]

Archive with 1 entries (1 files):
- cells-4224365-supplementary.pdf
